# Supplementary material for: The expression of virulence genes increases membrane permeability and sensitivity to envelope stress in Salmonella Typhimurium
Source: PLoS Biol. 2022 Apr 7;20(4):e3001608. doi: 10.1371/journal.pbio.3001608 (PMC9017878; doi:10.1371/journal.pbio.3001608)
Supplement: S1 Table — Cells from WT PprgH::gfp in late exponential phase were sorted according to GFP fluorescent signal and their respective proteome were analyzed by mass spectrometry and compared. The table lists genes differentially expressed in GFP+ cells compared to GFP− cells (q value <0.05; −0.5>Log2 ratio>0.5). The corresponding volcano plot is presented in S1 Fig. S.Tm, Salmonella Typhimurium; WT, wild-type. (XLSX) [file pbio.3001608.s014.xlsx]

## Sheet: Sheet1
Higher production in GFP+ vs. GFP- cells
Uniprot Accession #	Gene_Name	Protein_Description	log2ratio	q-value	Function	Locus
A0A0H3NGY0	trg	Methyl-accepting chemotaxis protein III	0.936514	0.0057698	Flagelum and chemotaxis systems	SL1344_1556
A0A0H3NCE6	cheB	Protein-glutamate methylesterase/protein-glutamine glutaminase	0.780984	0.0147659		SL1344_1852
A0A0H3NCQ6	cheM	Methyl-accepting chemotaxis protein II	0.634887	0.0250211		SL1344_1854
A0A0H3NMF8	cheW	Purine binding chemotaxis protein	0.910995	0.0308844		SL1344_1855
A0A0H3NDZ5	cheA	Chemotaxis protein	0.733275	0.0327409		SL1344_1856
A0A0H3NCF1	motB	Motility protein B	0.648369	0.0485094		SL1344_1857
A0A0H3NHX2	motA	Motility protein A	1.0008	0.0129269		SL1344_1858
A0A0H3NCH8	fliZ	Flagella biosynthesis regulatory protein	0.695058	0.0420268		SL1344_1884
A0A0H3NCT3	fliB	Lysine-N-methylase (Ec 2.1.1.-) (Lysine N-methyltransferase)	0.654157	0.0213411		SL1344_1887
A0A0H3NMJ6	fliC	Flagellin	1.13705	0.0479131		SL1344_1888
A0A0H3NCI3	fliS	Flagellar secretion chaperone	0.857753	0.0399454		SL1344_1890
A0A0H3NE42	fliL	Flagellar protein	0.629475	0.0287743		SL1344_1904
A0A0H3NEZ8	fljB	Flagellin	1.50929	0.0042189		SL1344_2756
A0A0H3NLZ8	SL1344_3112	Methyl-accepting transducer domain-containing protein	2.19806	0.0017151		SL1344_3112
A0A0H3NG60	SL1344_3189	Methyl-accepting chemotaxis protein II	1.57762	0.002096		SL1344_3189
A0A0H3NS38	aer	Aerotaxis receptor protein	1.06543	0.0420268		SL1344_3190
A0A0H3NMQ9	tcp	Methyl-accepting chemotaxis citrate transducer	0.860177	0.0043334		SL1344_3542
A0A0H3NF77	avrA	Type III secretion system effector protein-regulator of Salmonella-induced inflammatory response	2.40722	0.0006789	SPI-1	SL1344_2845
E1WAB4	orgB	Oxygen-regulated invasion protein	2.30933	0.0001713		SL1344_2849
E1WAB5	orgA	Oxygen-regulated invasion protein	3.00698	0.0001848		SL1344_2850
A0A0H3NQZ5	prgK	Lipoprotein	3.60874	3.03e-05		SL1344_2851
A0A0H3NGZ3	prgJ	Type III secretion system apparatus	5.27263	0.0002526		SL1344_2852
A0A0H3NF82	prgI	Type III secretion system apparatus	3.85506	5.18e-05		SL1344_2853
A0A0H3NL53	prgH	Type III secretion apparatus component	3.42711	3.03e-05		SL1344_2854
E1WAC0	hilD	Transcriptional regulator	2.96789	0.0016352		SL1344_2855
A0A0H3NF89	hilA	Invasion protein regulator	2.22172	0.0002903		SL1344_2856
A0A0H3NR00	sptP	Type III secretion system effector protein	2.98516	3.03e-05		SL1344_2858
E1WAC5	iacP	Probable acyl carrier protein	5.46833	0.0016352		SL1344_2860
E1WAC6	sipA	Cell invasion protein	3.98424	4.11e-05		SL1344_2861
A0A0H3NGZ6	sipD	Pathogenicity island 1 Type III secretion system apparatus-part of the Translocon	3.44026	3.03e-05		SL1344_2862
E1WAC8	sipC	Cell invasion protein	4.00666	3.66e-05		SL1344_2863
A0A0H3NF87	sipB	Pathogenicity island 1 Type III secretion system effector protein	4.13194	3.03e-05		SL1344_2864
A0A0H3NL58	sicA	Type III secretion-associated chaperone	3.89209	3.16e-05		SL1344_2865
A0A0H3NF95	spaS	Type III secretion system secretory apparatus	1.60281	0.0135506		SL1344_2866
A0A0H3NF93	spaP	Type III secretion system secretory apparatus	2.53788	0.0003489		SL1344_2869
A0A0H3NL63	spaO	Surface presentation of antigens protein (Associated with type III secretion and virulence)	4.21092	0.0002526		SL1344_2870
A0A0H3NF97	invJ	Surface presentation of antigens protein (Associated with type III secretion and virulence)	2.8969	0.0016352		SL1344_2871
A0A0H3NGZ8	invC	Secretory apparatus ATP synthase (Associated with virulence)	3.63045	4.11e-05		SL1344_2873
A0A0H3NF99	invB	Chaperone protein for type III secretion system effectors	3.47289	3.03e-05		SL1344_2874
A0A0H3NL68	invA	Secretory apparatus of type III secretion system	2.77898	0.0001278		SL1344_2875
A0A0H3NFA2	invE	Cell invasion protein	3.67778	0.0002795		SL1344_2876
A0A0H3NR16	invG	Type III secretion system secretory apparatus	3.29789	6.28e-05		SL1344_2877
A0A0H3NH00	invF	AraC-family regulatory protein	4.42459	0.0137481		SL1344_2878
E1WAE4	invH	Invasion lipoprotein	2.32864	0.0002736		SL1344_2879
A0A0H3N9B0	slrP	Type III secretion system effector protein	2.32493	0.0002736	T3SS-1 effectors	SL1344_0776
A0A0H3NJU0	gtgA	Hypothetical bacteriophage encoded virulence protein	1.55483	0.0012098		SL1344_0965
A0A0H3NBV1	pipC	Chaperone protein	3.70194	0.0001725		SL1344_1029
A0A0H3NA16	sopB	Type III secretion system effector protein	3.85486	3.03e-05		SL1344_1030
A0A0H3NDT2	sopE2	Type III secretion system effector protein	3.55209	0.000319		SL1344_1784
A0A0H3NIK3	sopA	Type III secretion system effector protein	3.55802	3.03e-05		SL1344_2043
A0A0H3NGI8	sopE	Type III secretion system effector protein	3.28345	0.0001278		SL1344_2674
A0A0H3NH64	sopD	Type III secretion system effector protein	3.82785	3.16e-05		SL1344_2924
A0A0H3NKG5	siiA	Type I secretion-related protein	2.29072	0.0005829	SPI-4	SL1344_4193
A0A0H3NIH1	siiB	Hypothetical integral membrane protein	3.70999	5.18e-05		SL1344_4194
A0A0H3NPA2	siiC	Hypothetical type-I secretion protein	3.42198	4.11e-05		SL1344_4195
A0A0H3NIT9	siiD	Membrane fusion protein (MFP) family protein	3.85286	0.0109414		SL1344_4196
A0A0H3NVH0	siiE	Large repetitive protein	2.84334	0.0002829		SL1344_4197
A0A0H3NKH1	siiF	Hypothetical type-1 secretion protein	6.22245	0.0133699		SL1344_4198
A0A0H3NK15	putP	Sodium/proline symporter	1.20461	0.0089969	Other membrane preoteins	SL1344_1063
A0A0H3NB04	SL1344_1263	Hypothetical outer membrane protein	3.31663	5.47e-05		SL1344_1263
A0A0H3NLA5	hyaB2	Uptake hydrogenase-1 large subunit	0.918852	0.0402878		SL1344_1467
A0A0H3NIX7	SL1344_4247	Hypothetical membrane protein	4.26755	0.0013299		SL1344_4247
A0A0H3NMH1	SL1344_1867	Hypothetical lipoprotein	0.692313	0.0245329		SL1344_1867
A0A0H3NHJ8	minE	Cell division topological specificity factor	0.657553	0.0399454	Cell division	SL1344_1744
A0A0H3NDZ0	dedD	Cell division protein	0.573575	0.030467		SL1344_2333
A0A0H3NIM6	rtsB	Regulator of flhDC	4.06553	0.0005782	Regulators	SL1344_4250
A0A0H3NPF5	rtsA	Regulator of T3SS-1	2.15673	0.0081279		SL1344_4251
A0A0H3N7D0	nhaR	Transcriptional activator protein	1.23626	0.003577		SL1344_0041
A0A0H3NHT8	sinR	LysR-family transcriptional regulator (SPI-6 associated)	3.08118	0.0317078		SL1344_0300
A0A0H3NKV1	ssrB	Two-component response regulator	0.980185	0.0356295		SL1344_1325
A0A0H3NCU0	slyA	Transcriptional regulator	0.998479	0.0133699		SL1344_1376
A0A0H3NDU3	SL1344_2283	Hypothetical receptor/regulator protein	1.31678	0.0053628		SL1344_2283
A0A0H3NBY6	phoH	Phosphate starvation-inducible protein	1.38871	0.0461007	Phosphate regulon	SL1344_1064
A0A0H3NIH0	lsrF	3-hydroxy-5-phosphonooxypentane-2,4-dione thiolase	0.60324	0.0245329	regulation, transport and modification of AI-2	SL1344_4027
A0A0H3NV05	lsrG	(4S)-4-hydroxy-5-phosphonooxypentane-2,3-dione isomerase	0.999372	0.0280459		SL1344_4028
A0A0H3N8Z2	asnB	Asparagine synthetase B	0.911219	0.0099836	Other	SL1344_0662
A0A0H3NJJ2	ybjD	Toprim domain-containing protein	0.982532	0.0115608		SL1344_0878
A0A0H3NJR9	SL1344_0945	Predicted bacteriophage protein	1.45484	0.0420268		SL1344_0945
A0A0H3NAR7	SL1344_1177	Predicted bacteriophage protein	2.92484	0.0002795		SL1344_1177
A0A0H3NCI0	SL1344_1265	Putative DNA/RNA non-specific endonuclease (Fragment)	2.29019	0.0001173		SL1344_1265
A0A0H3NBN9	hdeB	Acid stress chaperone	1.30673	0.0252568		SL1344_1492
A0A0H3NBG4	fdnG	Formate dehydrogenase N (Nitrate-inducible, alpha subunit)	0.970886	0.0297762		SL1344_1500
A0A0H3NE12	fadI	3-ketoacyl-CoA thiolase	1.46738	0.0432385		SL1344_2358
A0A0H3NK61	SL1344_2438	Uncharacterized protein	0.861564	0.0042415		SL1344_2438
A0A0H3NG39	ribB	3,4-dihydroxy-2-butanone 4-phosphate synthase	0.686624	0.0245329		SL1344_3168
A0A0H3NT12	pckA	Phosphoenolpyruvate carboxykinase (ATP)	0.96739	0.0245243		SL1344_3467
A0A0H3NH73	yhjH	EAL domain-containing protein	1.42894	0.0245329		SL1344_3576
A0A0H3NPB1	yjcE	Hypothetical sodium/hydrogen exchanger family protein	0.731774	0.0318528		SL1344_4205
A0A0H3NVK9	adi	Arginine decarboxylase	1.20512	0.0395064		SL1344_4233
Lower production in GFP+ vs. GFP- cells
Uniprot Accession #	Gene_Name	Protein_Description	log2ratio	q-value	Function	Locus
A0A0H3NN23	mgtB	Magnesium transport ATPase, P-type 2	-0.697368	0.0138664	Magnesium regulon	SL1344_3728
A0A0H3NHI8	mgtC	Virulence factor required for growth in low Mg2+	-0.931947	0.0258791		SL1344_3729
A0A0H3NJN5	corA	Magnesium transport protein	-0.547761	0.0286104		SL1344_3906
A0A0H3NL17	mgtA	Magnesium transport ATPase, P-type	-0.606225	0.014502		SL1344_4387
A0A0H3N8R3	phoR	Phosphate regulon sensor protein	-0.918628	0.0053628	Phosphate regulon	SL1344_0393
A0A0H3NHQ1	phoU	Phosphate-specific transport system accessory protein	-0.922235	0.0043334		SL1344_3820
A0A0H3NU57	pstB	Phosphate import ATP-binding protein	-0.988481	0.0160886		SL1344_3821
A0A0H3NN94	pstS	Phosphate-binding protein	-1.12653	0.0010747		SL1344_3824
A0A0H3NCQ5	ftsL	Cell division protein	-0.664288	0.0406542	Cell division	SL1344_0121
A0A0H3NAQ3	ycfS	Hypothetical exported protein	-0.839244	0.0494491	Other	SL1344_1152
A0A0H3NB36	sufB	Uncharacterized protein	-1.88914	0.0020826		SL1344_1304
A0A0H3NG75	orf319	Hypothetical pathogenicity island protein	-0.766536	0.0093747		SL1344_1323
A0A0H3NBY2	oppA	Periplasmic oligopeptide-binding protein	-0.544171	0.025413		SL1344_1677
A0A0H3NF20	yejG	Uncharacterized protein	-1.48248	0.0420268		SL1344_2197
A0A0H3NS69	garL	5-keto-4-deoxy-D-glucarate aldolase	-0.739387	0.0415002		SL1344_3222
A0A0H3NH07	glpG	Rhomboid protease	-0.842746	0.0361281		SL1344_3491
A0A0H3NH34	ugpB	Glycerol-3-phosphate-binding periplasmic protein	-0.913019	0.0196364		SL1344_3523
A0A0H3NHW7	recQ	ATP-dependent DNA helicase	-1.43329	0.0308844		SL1344_3912
A0A0H3NUZ6	sbp	Periplasmic sulphate binding protein	-0.649419	0.0392976		SL1344_4012
A0A0H3NIP3	yjbB	Hypothetical membrane protein	-0.900045	0.0221971		SL1344_4124
