# Supplementary material for: The expression of virulence genes increases membrane permeability and sensitivity to envelope stress in Salmonella Typhimurium
Source: PLoS Biol. 2022 Apr 7;20(4):e3001608. doi: 10.1371/journal.pbio.3001608 (PMC9017878; doi:10.1371/journal.pbio.3001608)
Supplement: S2 Table — (XLSX) [file pbio.3001608.s015.xlsx]

## Sheet: NPN Ara+
Comparison	p value	test	Rank	BH critical value	Significant?
ΔiagB-invG Δflg ΔSPI-4 philA Ara+ vs Δflg philA Ara+	0.000102838	Mann-Whitney	9	0.0204545	Yes
ΔiagB-invG Δflg ΔSPI-4 philA Ara+ vs ΔiagB-invG philA Ara+	0.154236	Mann-Whitney	19	0.0431818	No
ΔiagB-invG Δflg ΔSPI-4 philA Ara+ vs ΔSPI-4 philA Ara+	0.0011655	Mann-Whitney	12	0.0272727	Yes
WT philA Ara+ vs Δflg philA Ara+	0.009278	Mann-Whitney	14	0.0318182	Yes
WT philA Ara+ vs ΔhilD philA Ara+	1.745e-06	Mann-Whitney	3	0.00681818	Yes
WT philA Ara+ vs ΔiagB-invG philA Ara+	2.0673e-05	Mann-Whitney	6	0.0136364	Yes
WT philA Ara+ vs ΔiagB-invG Δflg ΔSPI-4 philA Ara+	1.0221e-05	Mann-Whitney	4	0.00909091	Yes
WT philA Ara+ vs ΔSPI-1 philA Ara+	<1E-06	Mann-Whitney	1	0.00227273	Yes
WT philA Ara+ vs ΔSPI-4 philA Ara+	0.0526761	Mann-Whitney	17	0.0386364	No
ΔhilD pBAD24 Ara+ vs Δflg pBAD24 Ara+	0.060468	Mann-Whitney	18	0.0409091	No
ΔhilD pBAD24 Ara+ vs ΔiagB-invG pBAD24 Ara+	1.0993e-05	Mann-Whitney	5	0.0113636	Yes
ΔhilD pBAD24 Ara+ vs ΔiagB-invG Δflg ΔSPI-4 pBAD24 Ara+	0.244066	Mann-Whitney	20	0.0454545	No
ΔhilD pBAD24 Ara+ vs ΔSPI-1 pBAD24 Ara+	0.879847	Mann-Whitney	22	0.05	No
ΔhilD pBAD24 Ara+ vs ΔSPI-4 pBAD24 Ara+	0.000147427	Mann-Whitney	10	0.0227273	Yes
ΔhilD philA Ara+ vs Δflg philA Ara+	1.02e-06	Mann-Whitney	2	0.00454545	Yes
ΔhilD philA Ara+ vs ΔiagB-invG philA Ara+	0.727721	Mann-Whitney	21	0.0477273	No
ΔhilD philA Ara+ vs ΔiagB-invG Δflg ΔSPI-4 philA Ara+	0.030891	Mann-Whitney	16	0.0363636	Yes
ΔhilD philA Ara+ vs ΔSPI-1 philA Ara+	6.8799e-05	Mann-Whitney	8	0.0181818	Yes
ΔhilD philA Ara+ vs ΔSPI-4 philA Ara+	5.16e-05	Mann-Whitney	7	0.0159091	Yes
ΔiagB-invG Δflg ΔSPI-4 pBAD24 Ara+ vs Δflg pBAD24 Ara+	0.0255744	Mann-Whitney	15	0.0340909	Yes
ΔiagB-invG Δflg ΔSPI-4 pBAD24 Ara+ vs ΔiagB-invG pBAD24 Ara+	0.000187635	Mann-Whitney	11	0.025	Yes
ΔiagB-invG Δflg ΔSPI-4 pBAD24 Ara+ vs ΔSPI-4 pBAD24 Ara+	0.0021645	Mann-Whitney	13	0.0295455	Yes
WT pBAD24 Ara+ vs WT philA Ara+	<1E-06	Wilcoxon	1	0.00714286	yes
WT pBAD24 Ara+ vs ΔflgpBAD24 Ara+	0.00390625	Wilcoxon	4	0.0285714	yes
WT pBAD24 Ara+ vs ΔhilD pBAD24 Ara+	0.000244141	Wilcoxon	2	0.0142857	yes
WT pBAD24 Ara+ vs ΔiagB-invG pBAD24 Ara+	0.375458	Wilcoxon	7	0.05	No
WT pBAD24 Ara+ vs ΔiagB-invG Δflg ΔSPI-4 pBAD24 Ara+	0.03125	Wilcoxon	5	0.0357143	Yes
WT pBAD24 Ara+ vs ΔSPI-1 pBAD24 Ara+	0.000244141	Wilcoxon	3	0.0214286	yes
WT pBAD24 Ara+ vs ΔSPI-4 pBAD24 Ara+	0.03125	Wilcoxon	6	0.0428571	yes

## Sheet: NPN Ara-
Comparison	p value	test	Rank	BH critical value	Significant?
ΔiagB-invG Δflg ΔSPI-4 philA Ara- vs ΔiagB-invG philA Ara-	0.0124699	Mann-Whitney	13	0.0295455	Yes
ΔiagB-invG Δflg ΔSPI-4 philA Ara- vs Δflg philA Ara-	0.0164336	Mann-Whitney	14	0.0318182	Yes
ΔiagB-invG Δflg ΔSPI-4 philA Ara- vs ΔSPI-4 philA Ara-	0.0011655	Mann-Whitney	10	0.0227273	Yes
WT philA Ara- vs Δflg philA Ara-	<1E-06	Mann-Whitney	4	0.00909091	Yes
WT philA Ara- vs ΔhilD philA Ara-	<1E-06	Mann-Whitney	1	0.00227273	Yes
WT philA Ara- vs ΔiagB-invG philA Ara-	0.115573	Mann-Whitney	17	0.0386364	No
WT philA Ara- vs ΔiagB-invG Δflg ΔSPI-4 philA Ara-	<1E-06	Mann-Whitney	2	0.00454545	Yes
WT philA Ara- vs ΔSPI-1 philA Ara-	<1E-06	Mann-Whitney	3	0.00681818	Yes
WT philA Ara- vs ΔSPI-4 philA Ara-	0.547444	Mann-Whitney	21	0.0477273	No
ΔhilD pBAD24 Ara- vs Δflg pBAD24 Ara-	0.040858	Mann-Whitney	16	0.0363636	No
ΔhilD pBAD24 Ara- vs ΔiagB-invG pBAD24 Ara-	1.31e-05	Mann-Whitney	5	0.0113636	Yes
ΔhilD pBAD24 Ara- vs ΔiagB-invG Δflg ΔSPI-4 pBAD24 Ara-	0.945211	Mann-Whitney	22	0.05	No
ΔhilD pBAD24 Ara- vs ΔSPI-1 pBAD24 Ara-	0.467205	Mann-Whitney	20	0.0454545	No
ΔhilD pBAD24 Ara- vs ΔSPI-4 pBAD24 Ara-	0.0016217	Mann-Whitney	11	0.025	Yes
ΔhilD philA Ara- vs Δflg philA Ara-	0.00214607	Mann-Whitney	12	0.0272727	Yes
ΔhilD philA Ara- vs ΔiagB-invG philA Ara-	0.000140693	Mann-Whitney	7	0.0159091	Yes
ΔhilD philA Ara- vs ΔiagB-invG Δflg ΔSPI-4 philA Ara-	0.447474	Mann-Whitney	19	0.0431818	No
ΔhilD philA Ara- vs ΔSPI-1 philA Ara-	0.298246	Mann-Whitney	18	0.0409091	No
ΔhilD philA Ara- vs ΔSPI-4 philA Ara-	0.000147427	Mann-Whitney	8	0.0181818	Yes
ΔiagB-invG Δflg ΔSPI-4 pBAD24 Ara- vs Δflg pBAD24 Ara-	0.0311189	Mann-Whitney	15	0.0340909	Yes
ΔiagB-invG Δflg ΔSPI-4 pBAD24 Ara- vs ΔiagB-invG pBAD24 Ara-	6.8799e-05	Mann-Whitney	6	0.0136364	Yes
ΔiagB-invG Δflg ΔSPI-4 pBAD24 Ara- vs ΔSPI-4 pBAD24 Ara-	0.0011655	Mann-Whitney	9	0.0204545	Yes
WT pBAD24 Ara- vs WT philA Ara-	0.352736	Wilcoxon	7	0.05	No
WT pBAD24 Ara- vs ΔflgpBAD24 Ara-	0.00390625	Wilcoxon	3	0.0214286	Yes
WT pBAD24 Ara- vs ΔhilD pBAD24 Ara-	0.00012207	Wilcoxon	1	0.00714286	Yes
WT pBAD24 Ara- vs ΔiagB-invG pBAD24 Ara-	0.172607	Wilcoxon	6	0.0428571	No
WT pBAD24 Ara- vs ΔiagB-invG Δflg ΔSPI-4 pBAD24 Ara-	0.015625	Wilcoxon	4	0.0285714	Yes
WT pBAD24 Ara- vs ΔSPI-1 pBAD24 Ara-	0.000244141	Wilcoxon	2	0.0142857	Yes
WT pBAD24 Ara- vs ΔSPI-4 pBAD24 Ara-	0.03125	Wilcoxon	5	0.0357143	Yes
