# Supplementary material for: The expression of virulence genes increases membrane permeability and sensitivity to envelope stress in Salmonella Typhimurium
Source: PLoS Biol. 2022 Apr 7;20(4):e3001608. doi: 10.1371/journal.pbio.3001608 (PMC9017878; doi:10.1371/journal.pbio.3001608)
Supplement: S3 Table — This table lists the parameters used to calculate the death rates of WT, hilE, and hilD strains harboring PprgH::gfp exposed to lethal TE treatment. TE, Tris-EDTA; WT, wild-type. (XLSX) [file pbio.3001608.s016.xlsx]

## Sheet: Sheet1
	WT PprgH::gfp	ΔhilE PprgH::gfp	ΔhilD PprgH::gfp
% ON initial (30' in distilled water)*	27.5	46	0
%dead cells after lethal TE treatment*	26	33	6
Difference % ON TE vs Water*	-6.9	-5.2	n.d.
% ON final (30' lethal TE treatment)	20.6	40.8	n.d.
Death rate ON cells in TE (%)	44.5673	40.5739	n.d.
Death rate OFF cells in TE (%)	18.9572	26.5481	6
*Median values from flow cytometry experiments
