# Supplementary material for: The expression of virulence genes increases membrane permeability and sensitivity to envelope stress in Salmonella Typhimurium
Source: PLoS Biol. 2022 Apr 7;20(4):e3001608. doi: 10.1371/journal.pbio.3001608 (PMC9017878; doi:10.1371/journal.pbio.3001608)
Supplement: S4 Table — Control experiments showing that PI or Sytox blue staining of dead cells upon lethal TE exposure correlates to the amount of dead cells deduced from the amount of colonies after plating on LB agar medium. CFU, colony-forming unit; LB, Lysogeny broth; PI, propidium iodide; TE, Tris-EDTA. (XLSX) [file pbio.3001608.s017.xlsx]

## Sheet: Sheet1
		Biological replicate #1			Biological replicate #2
		Sytox Blue*	PI*	Plating**	Sytox Blue*	PI*	Plating**
100 mM Tris- 10 mM EDTA (lethal TE treatment)	WT	24	22.1	63	29.4	30.9	55
	ΔhilD	8.3	7.8	44	9.6	9.2	17
	ΔhilE	32.6	22.7	70	35.1	33.3	71
* Sytox Blue/PI : % of dead cell = % of stained cells after TE treatment
** Plating: % of dead cell = ((CFU no stress - CFU TE) / CFU no stress)*100
