# Supplementary material for: The expression of virulence genes increases membrane permeability and sensitivity to envelope stress in Salmonella Typhimurium
Source: PLoS Biol. 2022 Apr 7;20(4):e3001608. doi: 10.1371/journal.pbio.3001608 (PMC9017878; doi:10.1371/journal.pbio.3001608)
Supplement: S5 Table — (XLSX) [file pbio.3001608.s018.xlsx]

## Sheet: TE Ara-
Comparison		test	Rank	BH critical value	Significant?
ΔiagB-invG Δflg ΔSPI-4 philA Ara- vs ΔiagB-invG philA Ara-	0.0210912	Mann-Whitney	19	0.0431818	Yes
ΔiagB-invG Δflg ΔSPI-4 philA Ara- vs Δflg philA Ara-	0.0406894	Mann-Whitney	20	0.0454545	Yes
ΔiagB-invG Δflg ΔSPI-4 philA Ara- vs ΔSPI-4 philA Ara-	<1E-06	Mann-Whitney	13	0.0295455	Yes
WT philA Ara- vs Δflg philA Ara-	<1E-06	Mann-Whitney	12	0.0272727	Yes
WT philA Ara- vs ΔhilD philA Ara-	<1E-06	Mann-Whitney	1	0.00227273	Yes
WT philA Ara- vs ΔiagB-invG philA Ara-	0.00338554	Mann-Whitney	17	0.0386364	Yes
WT philA Ara- vs ΔiagB-invG Δflg ΔSPI-4 philA Ara-	<1E-06	Mann-Whitney	14	0.0318182	Yes
WT philA Ara- vs ΔSPI-1 philA Ara-	<1E-06	Mann-Whitney	11	0.025	Yes
WT philA Ara- vs ΔSPI-4 philA Ara-	0.00651098	Mann-Whitney	18	0.0409091	Yes
ΔhilD pBAD24 Ara- vs Δflg pBAD24 Ara-	<1E-06	Mann-Whitney	2	0.00454545	Yes
ΔhilD pBAD24 Ara- vs ΔiagB-invG pBAD24 Ara-	<1E-06	Mann-Whitney	3	0.00681818	Yes
ΔhilD pBAD24 Ara- vs ΔiagB-invG Δflg ΔSPI-4 pBAD24 Ara-	1.194e-06	Mann-Whitney	15	0.0340909	Yes
ΔhilD pBAD24 Ara- vs ΔSPI-1 pBAD24 Ara-	0.257064	Mann-Whitney	22	0.05	No
ΔhilD pBAD24 Ara- vs ΔSPI-4 pBAD24 Ara-	<1E-06	Mann-Whitney	4	0.00909091	Yes
ΔhilD philA Ara- vs Δflg philA Ara-	<1E-06	Mann-Whitney	5	0.0113636	Yes
ΔhilD philA Ara- vs ΔiagB-invG philA Ara-	<1E-06	Mann-Whitney	6	0.0136364	Yes
ΔhilD philA Ara- vs ΔiagB-invG Δflg ΔSPI-4 philA Ara-	<1E-06	Mann-Whitney	7	0.0159091	Yes
ΔhilD philA Ara- vs ΔSPI-1 philA Ara-	0.228762	Mann-Whitney	21	0.0477273	No
ΔhilD philA Ara- vs ΔSPI-4 philA Ara-	<1E-06	Mann-Whitney	8	0.0181818	Yes
ΔiagB-invG Δflg ΔSPI-4 pBAD24 Ara- vs Δflg pBAD24 Ara-	0.00250225	Mann-Whitney	16	0.0363636	Yes
ΔiagB-invG Δflg ΔSPI-4 pBAD24 Ara- vs ΔiagB-invG pBAD24 Ara-	<1E-06	Mann-Whitney	9	0.0204545	Yes
ΔiagB-invG Δflg ΔSPI-4 pBAD24 Ara- vs ΔSPI-4 pBAD24 Ara-	<1E-06	Mann-Whitney	10	0.0227273	Yes
WT pBAD24 Ara- vs WT philA Ara-	5.9202e-05	Wilcoxon	2	0.0142857	Yes
WT pBAD24 Ara- vs ΔflgpBAD24 Ara-	0.000488281	Wilcoxon	4	0.0285714	Yes
WT pBAD24 Ara- vs ΔhilD pBAD24 Ara-	<1E-06	Wilcoxon	1	0.00714286	Yes
WT pBAD24 Ara- vs ΔiagB-invG pBAD24 Ara-	0.260421	Wilcoxon	7	0.05	No
WT pBAD24 Ara- vs ΔiagB-invG Δflg ΔSPI-4 pBAD24 Ara-	0.00012207	Wilcoxon	3	0.0214286	Yes
WT pBAD24 Ara- vs ΔSPI-1 pBAD24 Ara-	0.0625	Wilcoxon	6	0.0428571	No
WT pBAD24 Ara- vs ΔSPI-4 pBAD24 Ara-	0.0167407	Wilcoxon	5	0.0357143	Yes

## Sheet: TE Ara+
Comparison	p value	test	Rank	BH critical value	Significant?
ΔiagB-invG Δflg ΔSPI-4 philA Ara+ vs Δflg philA Ara+	<1E-06	Mann-Whitney	9	0.0204545	Yes
ΔiagB-invG Δflg ΔSPI-4 philA Ara+ vs ΔiagB-invG philA Ara+	0.00105298	Mann-Whitney	17	0.0386364	Yes
ΔiagB-invG Δflg ΔSPI-4 philA Ara+ vs ΔSPI-4 philA Ara+	4.2221e-05	Mann-Whitney	15	0.0340909	Yes
WT philA Ara+ vs Δflg philA Ara+	0.194085	Mann-Whitney	20	0.0454545	No
WT philA Ara+ vs ΔhilD philA Ara+	<1E-06	Mann-Whitney	1	0.00227273	Yes
WT philA Ara+ vs ΔiagB-invG philA Ara+	0.000105595	Mann-Whitney	16	0.0363636	Yes
WT philA Ara+ vs ΔiagB-invG Δflg ΔSPI-4 philA Ara+	<1E-06	Mann-Whitney	8	0.0181818	Yes
WT philA Ara+ vs ΔSPI-1 philA Ara+	2.853e-06	Mann-Whitney	12	0.0272727	Yes
WT philA Ara+ vs ΔSPI-4 philA Ara+	0.37635	Mann-Whitney	21	0.0477273	No
ΔhilD pBAD24 Ara+ vs Δflg pBAD24 Ara+	<1E-06	Mann-Whitney	2	0.00454545	Yes
ΔhilD pBAD24 Ara+ vs ΔiagB-invG pBAD24 Ara+	<1E-06	Mann-Whitney	3	0.00681818	Yes
ΔhilD pBAD24 Ara+ vs ΔiagB-invG Δflg ΔSPI-4 pBAD24 Ara+	<1E-06	Mann-Whitney	4	0.00909091	Yes
ΔhilD pBAD24 Ara+ vs ΔSPI-1 pBAD24 Ara+	0.0090518	Mann-Whitney	19	0.0431818	Yes
ΔhilD pBAD24 Ara+ vs ΔSPI-4 pBAD24 Ara+	<1E-06	Mann-Whitney	5	0.0113636	Yes
ΔhilD philA Ara+ vs Δflg philA Ara+	<1E-06	Mann-Whitney	11	0.025	Yes
ΔhilD philA Ara+ vs ΔiagB-invG philA Ara+	0.00187498	Mann-Whitney	18	0.0409091	Yes
ΔhilD philA Ara+ vs ΔiagB-invG Δflg ΔSPI-4 philA Ara+	0.584707	Mann-Whitney	22	0.05	No
ΔhilD philA Ara+ vs ΔSPI-1 philA Ara+	1.1771e-05	Mann-Whitney	13	0.0295455	Yes
ΔhilD philA Ara+ vs ΔSPI-4 philA Ara+	3.164e-05	Mann-Whitney	14	0.0318182	Yes
ΔiagB-invG Δflg ΔSPI-4 pBAD24 Ara+ vs Δflg pBAD24 Ara+	<1E-06	Mann-Whitney	10	0.0227273	Yes
ΔiagB-invG Δflg ΔSPI-4 pBAD24 Ara+ vs ΔiagB-invG pBAD24 Ara+	<1E-06	Mann-Whitney	6	0.0136364	Yes
ΔiagB-invG Δflg ΔSPI-4 pBAD24 Ara+ vs ΔSPI-4 pBAD24 Ara+	<1E-06	Mann-Whitney	7	0.0159091	Yes
WT pBAD24 Ara+ vs WT philA Ara+	<1E-06	Wilcoxon	1	0.00714286	Yes
WT pBAD24 Ara+ vs ΔflgpBAD24 Ara+	0.000488281	Wilcoxon	4	0.0285714	Yes
WT pBAD24 Ara+ vs ΔhilD pBAD24 Ara+	<1E-06	Wilcoxon	2	0.0142857	Yes
WT pBAD24 Ara+ vs ΔiagB-invG pBAD24 Ara+	0.00126111	Wilcoxon	5	0.0357143	Yes
WT pBAD24 Ara+ vs ΔiagB-invG Δflg ΔSPI-4 pBAD24 Ara+	0.000244141	Wilcoxon	3	0.0214286	Yes
WT pBAD24 Ara+ vs ΔSPI-1 pBAD24 Ara+	0.0625	Wilcoxon	6	0.0428571	No
WT pBAD24 Ara+ vs ΔSPI-4 pBAD24 Ara+	0.587243	Wilcoxon	7	0.05	No
