# Supplementary material for: The expression of virulence genes increases membrane permeability and sensitivity to envelope stress in Salmonella Typhimurium
Source: PLoS Biol. 2022 Apr 7;20(4):e3001608. doi: 10.1371/journal.pbio.3001608 (PMC9017878; doi:10.1371/journal.pbio.3001608)
Supplement: S6 Table — (XLSX) [file pbio.3001608.s019.xlsx]

## Sheet: Table S6 Strains
Name	Relevant genotype	Background	Collection #	Reference
WT	SL1344	SL1344 (SB300)	MDBZ0000	[53]
WTaphT	aphT		MDBZ0357	[57]
ΔhilD	ΔhilD		MDBZ0011	[12]
ΔhilDcat	hilD::cat		MDBZ0015	[12]
ΔhilE	ΔhilE		MDBZ0012	[12]
WT PprgH::gfp	PprgH::gfp cat		MSBZ0092	[12]
ΔhilD PprgH::gfp	ΔhilD, PprgH::gfp cat		MSBZ0093	[12]
ΔhilE PprgH::gfp	ΔhilE, PprgH::gfp cat		MSBZ0094	[12]
ΔSPI-1	ΔSPI-1::cat		MSBZ0098	[17]
ΔinvG	ΔinvG		MSBZ0252	This study
ΔiagB-invG	ΔiagB-invG::cat		MSBZ0234	This study
Δflg	Δflg::cat		MSBZ0242	This study
ΔSPI-4	ΔSPI-4::cat		MSBZ0143	This study
ΔiagB-invG Δflg ΔSPI-4	ΔiagB-invG Δflg::aphT ΔSPI-4::cat		MSBZ0397	This study
Triple Mutant aphT	ΔiagB-invG Δflg ΔSPI-4 aphT		MDBZ0924	This study
Triple Mutant hilDcat	ΔiagB-invG Δflg ΔSPI-4 hilD::cat		MDBZ0926	This study
Avir helper	ΔinvG ΔssaV		MDBZ0811	This study
AviraphT	ΔinvG ΔssaV aphT		MSBZ0965	This study
Avir ΔhilDcat	ΔinvG ΔssaV hilD::cat		MSBZ0967	This study
AviraphT Triple Mutant	ΔinvG ΔssaV ΔiagB-invG Δflg ΔSPI-4 aphT		MSBZ0974	This study
Avir hilDcat Triple Mutant	ΔinvG ΔssaV ΔiagB-invG Δflg ΔSPI-4 hilD::cat		MSBZ0975	This study
Plasmid	Relevant genetic features	Resistance		Reference
pM965	PrpsM::gfp bla	Ampicillin		[13]
pBAD24	bla	Ampicillin		[55]
philA	Pbad::hilA bla	Ampicillin		[54]
pKD46	Pbad red, gam, exo bla	Ampicillin		[56]
pKD3	cat	Chloramphenicol		[56]
pKD4	aphT	Kanamycin		[56]
pCP20	flp, bla	Ampicillin		[56]
