# Supplementary material for: The expression of virulence genes increases membrane permeability and sensitivity to envelope stress in Salmonella Typhimurium
Source: PLoS Biol. 2022 Apr 7;20(4):e3001608. doi: 10.1371/journal.pbio.3001608 (PMC9017878; doi:10.1371/journal.pbio.3001608)
Supplement: S7 Table — (XLSX) [file pbio.3001608.s020.xlsx]

## Sheet: Table S6 Primers
Name	Sequence
Del_SPI4_up	ATATCAGGAGACAACATGGAAGACGAAAGTAATCCGTGGCTGTGTAGGCTGGAGCTGCTTC
Del_SPI4_dw	CAAGCGCTGCTTATTTTACATTAATAATTTATCCGGAGAACATATGAATATCCTCCTTAG
Ver_SPI4_up	GCGGTAGCGTTCACTTTC
Ver_SPI4_dw	AAGCAGTACCACCTGATAAC
Del_flg_up	CATTTGCGGAGGAGATATGCTCGACAGGCTCGATGCCGCCTTTGTGTAGGCTGGAGCTGCTTC
Del_flg_up	GGCAGCGACTACGTGGACTTGAGCAATTTAAAAGAGATTGTCCATATGAATATCCTCCTTAG
Ver_flg_for	TGAACGGAGCGTGACAAC
Ver_flg_rev	CGTAGCTGATTAGTGATAAAC
Del_iagB-invG_up	TCTGAGAGAGGAGATATGCATTATTTTTTTATCATCGTAATGTGTAGGCTGGAGCTGCTTC
Del_iagB-invG_dw	TCAATTGGCAGACAAATGAAGACACATATTCTTTTGGCCACATATGAATATCCTCCTTAG
Ver iagB up	ATTACCGTTAGTGCTGGTTG
Ver invG up	TTCGCCGCGGAAATTATCAA
Ver invG dw	ATGTCTGCCGGGACAATATT
Ver_SPI1_up	GTCTGTCAGTTATTACCGC
Ver_SPI1_dw	GGAATTGGTTCAGATCGGC
Ver_WITS13	GCTAAAGACACCCCTCACTCA
Ver_ygdA	GGCTGTCCGCAATGGGTC
Ver_hilD_up	TCTCGATAGCAGCAGATTAC
Ver_hilD_dw	CAGTATAAGCTGTCTTCCG
Ver_hilE_up	GGTTGTTTTCGATATGACAAAAG
Ver_hilE_dw	CATGCTGTACGATCGGGAA
Ver_ssaV_up	GTCAGATACTCAAGCAAACCTTCTTAGACGAAG
Ver_ssaV_dw	GTAAAAGGAGATAGCAAAGCTTTGCTGCCATTAATC
