# Supplementary material for: The expression of virulence genes increases membrane permeability and sensitivity to envelope stress in Salmonella Typhimurium
Source: PLoS Biol. 2022 Apr 7;20(4):e3001608. doi: 10.1371/journal.pbio.3001608 (PMC9017878; doi:10.1371/journal.pbio.3001608)
Supplement: S1 Data — (XLSX) [file pbio.3001608.s021.xlsx]

## Sheet: 1A
1 A: GFP intensity raw data
WT PprgH::gfp	ΔhilD PprgH::gfp	ΔhilE PprgH::gfp	WT PprgH::gfp gluc	ΔhilD PprgH::gfp gluc	ΔhilE PprgH::gfp gluc	PrpsM::gfp	PrpsM::gfp
14212	734	31341	2418	869	3828	33519	33377
13459	653	30479	2632	597	4678	32364	32984
23557	1037	54129	2431	729	3741	48966	35069
23683	849	51010	3205	729	6836	43163	33488
28756	774	71214	2497	575	5832	68231	40196
26052	654	50886	2619	701	4818	43322	32184
15288	600	32361	2477	609	4916	34390	34377
1 A: GFP intensity normalized data
WT PprgH::gfp	ΔhilD PprgH::gfp	ΔhilE PprgH::gfp	WT PprgH::gfp gluc	ΔhilD PprgH::gfp gluc	ΔhilE PprgH::gfp gluc	PrpsM::gfp	PrpsM::gfp
1	0.051646	2.20525	0.170138	0.061146	0.26935	2.3585	2.34851
1	0.048518	2.26458	0.195557	0.044357	0.347574	2.40464	2.4507
1	0.044021	2.29779	0.103197	0.030946	0.158806	2.07862	1.48869
1	0.035848	2.15387	0.135329	0.030782	0.288646	1.82253	1.41401
1	0.026916	2.47649	0.086834	0.019996	0.20281	2.37276	1.39783
1	0.025104	1.95325	0.10053	0.026908	0.184938	1.66291	1.23537
1	0.039246	2.11676	0.162023	0.039835	0.321559	2.24948	2.24863

## Sheet: 1B
1B: NPN uptake raw data
WT PprgH::gfp	ΔhilD PprgH::gfp	ΔhilE PprgH::gfp	WT PprgH::gfp gluc	ΔhilD PprgH::gfp gluc	ΔhilE PprgH::gfp gluc	PrpsM::gfp	PrpsM::gfp
7858	3779	9068	5133	4167	5759	8196	4778
8240	3291	10675	4647	3113	4571	9283	3349
10360	4165	11443	3670	3317	4586	9434	4130
6238	3149	8444	5042	2983	5813	9047	3896
4897	2844	8225	3487	2195	8141	5931	1714
7302	3425	9054	4953	3075	5589	8340	5261
8450	2657	10140	3795	3211	5394	7907	3921
1B: NPN uptake normalized data
WT PprgH::gfp	ΔhilD PprgH::gfp	ΔhilE PprgH::gfp	WT PprgH::gfp gluc	ΔhilD PprgH::gfp gluc	ΔhilE PprgH::gfp gluc	PrpsM::gfp	PrpsM::gfp
1	0.480911	1.15398	0.65322	0.530288	0.732884	1.043	0.608043
1	0.399393	1.29551	0.563956	0.377791	0.554733	1.127	0.406432
1	0.402027	1.10454	0.354247	0.320174	0.442664	0.911	0.398649
1	0.504809	1.35364	0.808272	0.478198	0.931869	1.45	0.624559
1	0.580764	1.6796	0.712069	0.448234	1.66245	1.211	0.35001
1	0.46905	1.23993	0.678307	0.421118	0.765407	1.142	0.720487
1	0.314438	1.2	0.449112	0.38	0.638343	0.936	0.464024

## Sheet: 1C
1C: NPN uptake raw
WT	WT-PmxB	WT-PmxB_gluc
7858	15555	20071
8240	24188	22905
10360	18433	18987
6238	20293	21363
4897	22683	19322
7302	16220	21937
8450	17165	18361
1C: NPN uptake normalized
WT	WT-PmxB	WT-PmxB_gluc
1	1.97951	2.55421
1	2.93544	2.77973
1	1.77925	1.83272
1	3.25313	3.42466
1	4.63202	3.94568
1	2.22131	3.00425
1	2.03136	2.1729

## Sheet: 1D
1D: NPN uptake raw data
pBAD24 Ara+	ΔhilD pBAD24 Ara+	ΔSPI-1 pBAD24 Ara+	ΔiagB-invG pBAD24 Ara+	Δflg pBAD24 Ara+	ΔSPI-4 pBAD24 Ara+	ΔiagB-invG Δflg ΔSPI-4 pBAD24 Ara+
5397		3584
5826		3426
5210		2337
3098		2687
5443		3132
2456		2330
7100		4152
8320		3689
9373		4493
8644		4221
4837		4759
5614		3160
4086		2973
7521
5723
3051
3225
2939
2623
2740
6033
3312
12583
4074
8391
9493
8391
8984
11673
5645
3984
6247
5401			6895
4200			6563
3600			6475
4844			6307
4921			3954
3037			4724
4601			6298
9838			8304
12880			10150
20136			17915
20667	11703
16718	8886
16531	8490
16048	9572
15493	8512
11010	7170
13903	7647
12139	9255
10746			6777
16793			11744
17912			14341
14129			20424
16008			12609
16825			12986
15945	10914
3915	3180
6268
14128	8211
4931	3470
5639	1202
65798
14427
6776
13857
8145
11280
2990
9253
2723				2541
3270				2746
2494				2011
3591				1899		1301
2897						1171
3431				2304		1383
3788				2595		2103
3613				2227		1989
2517				1875		1949
3602				2350
2975					2462
3846					3398
3445					2907
2680					2132
2780					2758
3853					3190
1D: NPN uptake normalized data
pBAD24 Ara+	ΔhilD pBAD24 Ara+	ΔSPI-1 pBAD24 Ara+	ΔiagB-invG pBAD24 Ara+	Δflg pBAD24 Ara+	ΔSPI-4 pBAD24 Ara+	ΔiagB-invG Δflg ΔSPI-4 pBAD24 Ara+
1		0.664073
1		0.588054
1		0.44856
1		0.867334
1		0.575418
1		0.948697
1		0.584789
1		0.443389
1		0.479356
1		0.488316
1		0.983874
1		0.562879
1		0.727606
1
1
1
1
1
1
1
1
1
1
1
1
1
1
1
1
1
1
1
1			1.27662
1			1.56262
1			1.79861
1			1.30202
1			0.803495
1			1.55548
1			1.36883
1			0.844074
1			0.788043
1			0.8897
1	0.566265
1	0.531523
1	0.513581
1	0.596461
1	0.549409
1	0.651226
1	0.550025
1	0.762419
1			0.630653
1			0.699339
1			0.800636
1			1.44554
1			0.787669
1			0.771828
1	0.684478
1	0.812261
1
1	0.581186
1	0.703711
1	0.213158
1
1
1
1
1
1
1
1
1				0.933162
1				0.839755
1				0.806335
1				0.528822		0.362295
1						0.404211
1				0.671524		0.403089
1				0.685058		0.555174
1				0.616385		0.550512
1				0.744934		0.774335
1				0.652415
1					0.827563
1					0.883515
1					0.843832
1					0.795522
1					0.992086
1					0.827926

## Sheet: 1E
1E: NPN uptake raw data
philAAra+	ΔhilD philAAra+	ΔSPI-1 philAAra+	ΔiagB-invG philAAra+	Δflg philAAra+	ΔSPI-4 philA Ara+	ΔiagB-invG Δflg ΔSPI-4 philAAra+
14446		3872
4814		4153
12404		2832
9267		2326
14257		3637
2410		2667
18072		4412
16286
15441
9795
9483
10180
11619
10185
14891
12526
22839
13348
19634
21470
19634
16696
19615
15566
10516
13635
14232			7752
9115			10075
11768			16124
14565			8165
14059			8402
13832			7270
17311			9797
18697			10088
16852			7734
34733	22453		12641
31814	20577
32846	29549
29058	27203
29912	20595
23684	24167
21329	17723
27903	24925
28091	18337
23531			14000
40702			24275
39371			17830
41173			24748
18714			22512
35794			19077
36300	32454
20591
5595	6581
39209	26107
12517	7751
10075	11843
35879
33494
30781
32211
38134
12834
16908
16290
15224				11334
18769				15933
12299				10680
14321				13769		2616
14493				12452		3015
12652				9690		3507
17949				13971		5174
15381				12429		3769
14092				10128		4218
11815				12023		4715
13835					13515
15079					15219
20320					14896
13676					6605
13292					12516
14258					14916
1E: NPN uptake normalized by WT pBAD24 Ara+ (see the 1D section)
philAAra+	ΔhilD philAAra+	ΔSPI-1 philAAra+	ΔiagB-invG philAAra+	Δflg philAAra+	ΔSPI-4 philA Ara+	ΔiagB-invG Δflg ΔSPI-4 philAAra+
2.67667		0.717436
0.826296		0.712839
2.38081		0.54357
2.99128		0.750807
2.61933		0.668198
0.98127		1.08591
2.54535		0.621408
2.1654
2.69806
3.21042
2.94047
3.46376
4.42966
3.71715
2.46826
3.782
1.81507
3.27639
2.33989
2.26167
2.33989
1.85841
1.68037
2.75748
2.63956
2.18265
2.63507			1.43529
2.17024			2.39881
3.26889			4.47889
3.00681			1.68559
2.85694			1.70738
4.5545			2.39381
3.76244			2.12932
1.90049			1.02541
1.30838			0.600466
1.72492	1.11507		0.627781
1.53936	0.995645
1.96471	1.7675
1.75779	1.64557
1.86391	1.28334
1.52869	1.55987
1.93724	1.60972
2.00698	1.79278
2.31411	1.51059
2.18974			1.30281
2.42375			1.44554
2.19802			0.995422
2.91408			1.75157
1.16904			1.4063
2.12743			1.13385
2.27658	2.03537
5.25952
0.892629	1.04994
2.77527	1.84789
2.53843	1.57189
1.78666	2.1002
0.54529
2.32162
4.54265
2.32453
4.68189
1.13777
5.65485
1.76051
5.59089				4.16232
5.73975				4.87248
4.93143				4.28228
3.98803				3.83431		0.728488
5.00276				4.29824		1.04073
3.68756				2.82425		1.02215
4.73838				3.68823		1.36589
4.25713				3.44008		1.04318
5.59873				4.02384		1.6758
3.28012				3.33787		1.309
4.65042					4.54286
3.9207					3.9571
5.8984					4.32395
5.10299					2.46455
4.7813					4.50216
3.70049					3.87127

## Sheet: 1DE combined
1DE: NPN uptake raw data
1D							1E
pBAD24 Ara+	ΔhilD pBAD24 Ara+	ΔSPI-1 pBAD24 Ara+	ΔiagB-invG pBAD24 Ara+	Δflg pBAD24 Ara+	ΔSPI-4 pBAD24 Ara+	ΔiagB-invG Δflg ΔSPI-4 pBAD24 Ara+	philAAra+	ΔhilD philAAra+	ΔSPI-1 philAAra+	ΔiagB-invG philAAra+	Δflg philAAra+	ΔSPI-4 philA Ara+	ΔiagB-invG Δflg ΔSPI-4 philAAra+
5397		3584					14446		3872
5826		3426					4814		4153
5210		2337					12404		2832
3098		2687					9267		2326
5443		3132					14257		3637
2456		2330					2410		2667
7100		4152					18072		4412
8320		3689
9373		4493
8644		4221
4837		4759
5614		3160
4086		2973
7521							16286
5723							15441
3051							9795
3225							9483
2939							10180
2623							11619
2740							10185
6033							14891
3312							12526
12583							22839
4074							13348
8391							19634
9493							21470
8391							19634
8984							16696
11673							19615
5645							15566
3984							10516
6247							13635
5401			6895				14232			7752
4200			6563				9115			10075
3600			6475				11768			16124
4844			6307				14565			8165
4921			3954				14059			8402
3037			4724				13832			7270
4601			6298				17311			9797
9838			8304				18697			10088
12880			10150				16852			7734
20136			17915				34733	22453		12641
20667	11703						31814	20577
16718	8886						32846	29549
16531	8490						29058	27203
16048	9572						29912	20595
15493	8512						23684	24167
11010	7170						21329	17723
13903	7647						27903	24925
12139	9255						28091	18337
10746			6777				23531			14000
16793			11744				40702			24275
17912			14341				39371			17830
14129			20424				41173			24748
16008			12609				18714			22512
16825			12986				35794			19077
15945	10914						36300	32454
3915	3180						20591
6268							5595	6581
14128	8211						39209	26107
4931	3470						12517	7751
5639	1202						10075	11843
65798							35879
14427							33494
6776							30781
13857							32211
8145							38134
11280							12834
2990							16908
9253							16290
2723				2541			15224				11334
3270				2746			18769				15933
2494				2011			12299				10680
3591				1899		1301	14321				13769		2616
2897						1171	14493				12452		3015
3431				2304		1383	12652				9690		3507
3788				2595		2103	17949				13971		5174
3613				2227		1989	15381				12429		3769
2517				1875		1949	14092				10128		4218
3602				2350			11815				12023		4715
2975					2462		13835					13515
3846					3398		15079					15219
3445					2907		20320					14896
2680					2132		13676					6605
2780					2758		13292					12516
3853					3190		14258					14916
1DE: NPN uptake normalized data
1D							1E
pBAD24 Ara+	ΔhilD pBAD24 Ara+	ΔSPI-1 pBAD24 Ara+	ΔiagB-invG pBAD24 Ara+	Δflg pBAD24 Ara+	ΔSPI-4 pBAD24 Ara+	ΔiagB-invG Δflg ΔSPI-4 pBAD24 Ara+	philAAra+	ΔhilD philAAra+	ΔSPI-1 philAAra+	ΔiagB-invG philAAra+	Δflg philAAra+	ΔSPI-4 philA Ara+	ΔiagB-invG Δflg ΔSPI-4 philAAra+
1		0.664073					2.67667		0.717436
1		0.588054					0.826296		0.712839
1		0.44856					2.38081		0.54357
1		0.867334					2.99128		0.750807
1		0.575418					2.61933		0.668198
1		0.948697					0.98127		1.08591
1		0.584789					2.54535		0.621408
1		0.443389
1		0.479356
1		0.488316
1		0.983874
1		0.562879
1		0.727606
1							2.1654
1							2.69806
1							3.21042
1							2.94047
1							3.46376
1							4.42966
1							3.71715
1							2.46826
1							3.782
1							1.81507
1							3.27639
1							2.33989
1							2.26167
1							2.33989
1							1.85841
1							1.68037
1							2.75748
1							2.63956
1							2.18265
1			1.27662				2.63507			1.43529
1			1.56262				2.17024			2.39881
1			1.79861				3.26889			4.47889
1			1.30202				3.00681			1.68559
1			0.803495				2.85694			1.70738
1			1.55548				4.5545			2.39381
1			1.36883				3.76244			2.12932
1			0.844074				1.90049			1.02541
1			0.788043				1.30838			0.600466
1			0.8897				1.72492	1.11507		0.627781
1	0.566265						1.53936	0.995645
1	0.531523						1.96471	1.7675
1	0.513581						1.75779	1.64557
1	0.596461						1.86391	1.28334
1	0.549409						1.52869	1.55987
1	0.651226						1.93724	1.60972
1	0.550025						2.00698	1.79278
1	0.762419						2.31411	1.51059
1			0.630653				2.18974			1.30281
1			0.699339				2.42375			1.44554
1			0.800636				2.19802			0.995422
1			1.44554				2.91408			1.75157
1			0.787669				1.16904			1.4063
1			0.771828				2.12743			1.13385
1	0.684478						2.27658	2.03537
1	0.812261						5.25952
1							0.892629	1.04994
1	0.581186						2.77527	1.84789
1	0.703711						2.53843	1.57189
1	0.213158						1.78666	2.1002
1							0.54529
1							2.32162
1							4.54265
1							2.32453
1							4.68189
1							1.13777
1							5.65485
1							1.76051
1				0.933162			5.59089				4.16232
1				0.839755			5.73975				4.87248
1				0.806335			4.93143				4.28228
1				0.528822		0.362295	3.98803				3.83431		0.728488
1						0.404211	5.00276				4.29824		1.04073
1				0.671524		0.403089	3.68756				2.82425		1.02215
1				0.685058		0.555174	4.73838				3.68823		1.36589
1				0.616385		0.550512	4.25713				3.44008		1.04318
1				0.744934		0.774335	5.59873				4.02384		1.6758
1				0.652415			3.28012				3.33787		1.309
1					0.827563		4.65042					4.54286
1					0.883515		3.9207					3.9571
1					0.843832		5.8984					4.32395
1					0.795522		5.10299					2.46455
1					0.992086		4.7813					4.50216
1					0.827926		3.70049					3.87127

## Sheet: 2A
2A: % regrowing cells
GFP+ HS	GFP- HS	Total HS	GFP+ CTRL	GFP- CTRL	Total CTRL
6.1	66.7	32.8	98.5	100	99.1
0.5	48.7	26.8	97.5	99.7	98.8
0.9	62.5	37	85.1	97.8	91.8
24.8	76.2	61.3	96.4	98.1	97.4
6.8	75.4	53.2	97.4	98.5	98.1
3.8	50.4	35.8	15.3	87.3	61.6

## Sheet: 2C
2C: Proportion of cells with low membrane potential in 0.1X TE raw data
WT	ΔhilD	ΔhilE	pBAD24 Ara-	philA Ara-	ΔiagB-invG Δflg ΔSPI-4 pBAD24 Ara-	ΔiagB-invG Δflg ΔSPI-4 philA Ara-	pBAD24 Ara+	philA Ara+	ΔiagB-invG Δflg ΔSPI-4 pBAD24 Ara+	ΔiagB-invG Δflg ΔSPI-4 philA Ara+
44.2	35.4	58.9	51.7	56.7			49.1	92.9
36.5	22.8	43.2	34.3	44			40.2	69.3
39.6	43.7	63.6	43.1	60.4			51.1	83.7
30.3	22.8	47	43.9	51.4			40.9	77.4
36.7	23.9	52.5	35.1	45.9			38.1	62.3
39.4	37.3	78.9	67.4	63.6			52.8	77.4
46.3	42.1	61.3	49.9	48.2	25.4	33.9	42.4	81.8	30.2	60.3
49.3	43.5	48.2	51.8	52.7	35.3	35.2	52.4	68.4	37	36.3
43.5	28.8	53.7	49.5	49	25.1	30.9	47.2	73.3	29.2	49.7
32.4	17.2	49.7	38	57.4	41.5		35.1	73.4	46.6	63.7
59.3	27.8	72.5	47.1	55	39.8	47.4	51.9	80.6	34.2	66.3
39.1	21.1	44	28.5	38.5	33.3	31.5	45.8	69	49.2	52.6
36.1	20.8	49.8	30.4	42.8	45.6		67.5	67.7	27.7	31.9
62.8	51.9	65.9	51.1	60.9	47.9	49.9	67.2	80.1	52.9	51
2C: Proportion of cells with low membrane potential in 0.1X TE normalized data
WT	ΔhilD	ΔhilE	pBAD24 Ara-	philA Ara-	ΔiagB-invG Δflg ΔSPI-4 pBAD24 Ara-	ΔiagB-invG Δflg ΔSPI-4 philA Ara-	pBAD24 Ara+	philA Ara+	ΔiagB-invG Δflg ΔSPI-4 pBAD24 Ara+	ΔiagB-invG Δflg ΔSPI-4 philA Ara+
1	0.800905	1.33258	1.16968	1.28281			1.11086	2.10181
1	0.624658	1.18356	0.939726	1.20548			1.10137	1.89863
1	1.10354	1.60606	1.08838	1.52525			1.2904	2.11364
1	0.752475	1.55116	1.44884	1.69637			1.34983	2.55446
1	0.651226	1.43052	0.956403	1.25068			1.03815	1.69755
1	0.946701	2.00254	1.71066	1.61421			1.3401	1.96447
1	0.909287	1.32397	1.07775	1.04104	0.548596	0.732181	0.915767	1.76674	0.652268	1.30238
1	0.882353	0.977688	1.05071	1.06897	0.716024	0.713996	1.06288	1.38742	0.750507	0.736308
1	0.662069	1.23448	1.13793	1.12644	0.577011	0.710345	1.08506	1.68506	0.671264	1.14253
1	0.530864	1.53395	1.17284	1.7716	1.28086		1.08333	2.26543	1.43827	1.96605
1	0.468803	1.2226	0.794266	0.927487	0.671164	0.799325	0.875211	1.35919	0.576728	1.11804
1	0.539642	1.12532	0.7289	0.984655	0.851662	0.805627	1.17136	1.76471	1.25831	1.34527
1	0.576177	1.3795	0.842105	1.1856	1.26316		1.86981	1.87535	0.767313	0.883657
1	0.826433	1.04936	0.813694	0.969745	0.762739	0.794586	1.07006	1.27548	0.842357	0.812102

## Sheet: 2D
2D: GFP + cells (%) (no stress)
WT PprgH::gfp	ΔhilD PprgH::gfp	ΔhilE PprgH::gfp
53.2	0.28	56.9
43.3	0.18	50.4
18.7	0.084	31.6
15.3	0.064	27.3
54.8	0.32	66.5
15.6	0.068	26.9
17.3	0.11	33
23.7	0.36	39.2
17.8	0.13	25.4
20.5	0.14	25
17.5	0.092	28.9
16.2	0.11	30.1
19.9	0.15	28
15.9	0.064	31.2
14.5	0.1	0.74
18.4	0.13	23.3
17	0.073	29
16.6	0.17	29.6
21.6	0.12	39.5
17.7	0.14	32.8
10.4	0.092	20.1
20.2	0.19	40.9
20.5	0.18	36.2
24	0.24	43.1
16.4	0.3	28.3
19.4	0.35	33.9
22.9	0.72	27.2
24.6	0.41	27.8
23	0.15	45.6
48.1	0.88	31
16.9	0.12	35.2
22.2	0.12	37.5
11.9	0.18	30
10.2	0.17
13.4	0.15	21.2
18	0.16	21.4
18.8	0.082	25.7
11.1	0.14	13.8
17.9	0.16	20
25	0.12	46.4
42.4	2.35	64.5
41.4	1.06	66.6
33.8	0.65	43.2
39.1	0.24	55.1
39.6	0.26	58.6
43.1	0.65	59.4
41.8	0.41	60.8
50.3	0.7	71.3
46.3	0.79	65.3
25.4	0.41	26.4
29.7	0.34	27.3
40.3	0.39	60
28.6	0.31	51.1
34.7	0.65	58.3
33.5	0.54	60.6
37.4	0.44	60.3
36	0.72	54.4
40.3	0.37	57.4
37.4	0.58	60.6
26.3	0.19
30	0.46	65.5
31.4	0.4	57.7
36.4	0.24	59.9
30.9	0.25	57.8
36.1	0.77	55.3
29.7	0.21	51.8
33.9	0.041	54.1
40.8	0.096	65.7
33.9	0.076	66.9
39.2	0.098	68.7
19.7	0.045	50
30.3	0.08	56.2
30.4	0.041	55.9
34.3	0.072	54.6
32.6	0.041	59.3
35.9	0.064	59.6
31.8	0.056	56.5
35.7	0.034	58.5

## Sheet: 2E
2E: Sytox Blue or PI + cells (%) (TE treated)
WT PprgH::gfp	ΔhilD PprgH::gfp	ΔhilE PprgH::gfp
50.5	17.9	61.1
30.9	7.5	32.7
28	10.8	43.1
42.7	20.5	56.3
33.8	6.5	35.9
36.7	10.9	40.9
34.7	8.2	45.9
37.2	14.4	53.9
26	10.9	26.6
34.2	13.7	37.6
35.1	13.2	43.7
30.4	14.2	38.4
32.7	10.4	42.9
35.6	15.9	45.1
38.3	14.7	26.7
34.6	13.1	45.7
30	10.1	43
27.3	9.3	38.2
22.7	6.6	33.4
32.8	12.3	38.4
41.5	19	46.2
33.2	16.3	47
26.8	11.6	35
14.5	4.9	23
24	8.3	32.6
22.1	7.8	22.7
30.9	9.2	33.3
29.4	9.6	35.1
18.4	6.3	24.1
31.7	4.3	26
34.5	16.6	36.9
19.7	11.1	27.2
24.5	7.3	38.9
20.2	11.7
41.7	29.4	53
20.6	4.4	25.4
33	11.4	31.5
27.5	12.2	27.9
25.5	9.6	22.7
25.4	4	33.3
27.8	3	36.9
25.2	2	34.3
25.7	5.5	33.2
23.9	4.6	26.7
23.8	3.8	31.1
29.2	8.1	39.7
24.4	5.4	33
12.5	1.4	18
19.9	2.9	27
18.2	6.6	18.9
16.8	4.1	16.2
24	2.5	28.4
24.5	3.3	32
20.7	2.8	31.9
25	4.3	32.6
24.4	3.2	33.8
22.5	4.4	28.3
26	3.6	32.9
26.9	2.4	31.9
22.6	5.8
28.7	4.2	37.9
29.2	4.7	38.8
27	3.1	36.3
31.3	6.2	42
28.4	3.5	41.2
35.5	26.5	46.1
24.3	4.5	33.7
23.7	3.4	31.9
20.3	2.3	32.7
20.3	1.6	32.2
19	4.4	26.7
21.1	2.8	26.4
24.3	4.9	32.3
20.6	3.1	26.9
22.2	3.8	29.9
22.9	2.3	27.5
28	4.1	30.6
24.3	2.9	27.3

[truncated: 40 more sheets: 2F, 2G, 2H, 2I, 2HI combined, 3A, 3B, 3C, 3D, 4B, 4C, S1B, S2B, S2C, S2BC combined, S3A, S3B, S3C, S3D, S5 B …]
